# Supplementary material for: Nodal Upstaging and Oncologic Outcomes After Segmentectomy Versus Lobectomy for Early-Stage Non-Small Cell Lung Cancer
Source: Cancers (Basel). 2026 Mar 23;18(6):1039. doi: 10.3390/cancers18061039 (PMC13024766; doi:10.3390/cancers18061039)
Supplement: Supplementary file 1 [file cancers-18-01039-s001.zip]

Archive with 1 entries (1 files):
- cancers-4205350-supplementary.pdf
